# Supplementary material for: A non-canonical visual cortical-entorhinal pathway contributes to spatial navigation
Source: Nat Commun. 2024 May 15;15:4122. doi: 10.1038/s41467-024-48483-y (PMC11096324; doi:10.1038/s41467-024-48483-y)
Supplement: Supplementary file 4 — Source Data [file 41467_2024_48483_MOESM4_ESM.xlsx]

## Sheet: Fig.1
		Fig. 1c
		Exp.1	Exp.2	Exp.3	Exp.4
		6	11	148	13
		5	7	163	17
		7	6	155	8
		11	18	173	5
		14	12	145	9
		12	10	166
				184
	Avg	9.17	10.67	162	10.4
	SEM	1.49	1.75	5.25	2.09
		Fig. 1d
			dCE							vCE							ME
		L1	1	3	1	2	1	1	0	1	2	3	3	1	0	4	2	1	3	2	2	1	2
		L2	4	6	3	5	1	3	3	5	7	8	6	6	9	10	11	4	5	9	10	8	12
		L3	3	3	5	5	2	6	9	14	16	20	14	18	15	11	14	13	11	15	16	14	11
		L5	9	10	8	6	9	8	11	64	54	56	58	61	48	45	33	34	29	31	33	28	30
		L6	5	3	2	4	5	3	3	14	11	9	10	11	12	15	12	10	12	13	11	9	8
		Fig. 1f					Fig. 1h
		L5a	L5b				L5a	L5b
		68	22				24.1	51.4
		75	26				26.2	48.5
		86	23				23.4	46.7
		66	18				22.5	60
		80	16				24.8	55.4
		64	17				25	50
		72	24			Avg	24.33	52
	Avg	73	20.86			SEM	0.53	2
	SEM	3	1.46
		Fig. 1i
			dCE						vCE						ME
		3.2	2	2	3	2	3	4	9	4	7	7	9	12	7	8	5	8	10	7
		3.3	3	5	6	4	6	5	13	16	17	19	16	21	10	13	16	11	15	13
		3.4	7	6	8	6	8	9	45	40	42	40	36	38	31	34	35	38	29	37
		3.5	8	7	5	10	6	7	39	43	46	37	38	35	33	28	30	36	27	31
		3.6	4	6	8	5	8	6	33	32	37	30	27	33	29	26	24	30	22	24
		3.7	4	5	4	3	5	5	31	27	28	27	23	30	26	24	22	23	19	25
		Fig. 1j
			Dark rearing						Dark rearing & Light Stim.
		dCA1	1	2	0	3	1	4	3	2	0	7	5	5
		iCA1	5	12	8	6	5	9	76	88	63	72	81	84
		vCA1	7	5	14	11	16	12	73	63	82	76	70	83
		CA2	5	3	2	6	5	3	5	4	7	8	5	6
		CA3	6	5	8	9	11	14	11	12	7	15	9	13
		DG	16	18	21	14	18	12	29	24	27	18	15	20
		V2L	47	55	63	72	49	52	1156	1278	1352	1252	1438	1295
		V2M	33	39	48	43	35	46	565	526	665	632	610	687
		V1	65	42	74	58	47	62	1326	1478	1639	1530	1622	1587
		POR	16	27	35	20	23	18	321	287	421	402	255	383

## Sheet: Fig.2
		Fig. 2c
		48 HPI	60 HPI
		0	31
		0	24
		0	28
		0	26
		0	33
		0	37
	Avg	0	29.83
	SEM	0	1.96
		Fig. 2g
			EGFP_V2M			EGFP_V2L			Fos_V2M			Fos_V2L
		3.2	2	4	6	6	8	5	11	14	9	8	10	13
		3.3	11	14	15	17	19	15	15	18	22	18	15	22
		3.4	25	33	28	32	37	35	49	53	56	43	52	45
		3.5	19	23	17	27	22	20	42	46	51	38	42	35
		3.6	5	7	8	4	7	6	33	37	42	31	29	35
		3.7	0	1	3	0	2	3	27	22	18	26	21	32

## Sheet: Fig.3
		Fig. 3c
			dCE								vCE								ME
		V2L	14	15	11	10	11	11	10	13	30	31	30	25	27	31	33	27	19	16	17	15	19	22	23	18
		V2M	6	4	5	3	5	7	6	5	17	10	16	13	12	15	13	10	7	6	6	5	8	8	7	4
		Fig. 3g
		POR	P	LI	LM	AL	A	RL	AM	PM
		5	11	8	41	19	1	0	11	14
		3	15	6	36	25	0	0	15	12
		1	8	5	56	16	0	1	9	17
		Fig. 3m
		V2L	V2M	MEC L3	MEC L5a	MEC L5b	Sub	vCA1	iCA1	dCA1	Cl	RSC	ADT	AMT
		16.81	13.5	7.03	4.64	5.83	10.37	8.78	14.27	3.84	5.45	2.3	2.82	4.36
		19.76	12.52	4.3	5.15	4.88	9.2	8.61	16.95	6.53	4.63	3.84	2.06	1.57
		14.23	15.65	5.54	6.2	7.75	6.53	6.83	15.86	3.21	2.34	4.5	4.56	6.8

## Sheet: Fig.4
		Fig. 4i
			V2M						V2L
		ACSF	86.8	209.4	20.3	24.2	81.5	52.2	39.1	35.4	139.8	25.4	51.4
		+TTX	0.8	0.5	0.6	0.7	0.5	0.9	4.1	0.8	0.7	0.6	0.9
		+4-AP	55.4	178.4	7.3	31.3	90.3	74.2	11.2	26.2	112.3	8.4	15.5
		+CNQX	6.4	4.6	2.2	2.4	6.2	8.5	4.8	2.6	7.2	1.4	3.5
		Fig. 4j
			V2M				V2L
		ACSF	197.9	406.9	64.587	91.562	47.136	75.593	158.616	59.2705
		+TTX	1.1	0.9	0.4	0.6	1.5	1.3	0.8	0.9
		+4-AP	0.3	0.2	0.4	0.1	0.3	0.5	0.2	0.3
		Fig. 4k
		V2M			V2L
		EPSC	IPSC		EPSC	IPSC
		2	5.4		3.2	5.8
		2.4	5.6		3	6.4
		2.2	7		3.4	9.2
		3	5		2.8	6.4
		2	4.8		2.2	8.2
		2.2	4.4		2	6.2
		2.6	4		2.2	8.2
		3.4	4.8		2	7.6
		2.4	4.2		2.8	5.4
		2.8	4.6		2.2	5.6
		2.4	8.6		2.6	5
		3.6	8.4
		3.4	8.8
		Fig. 4l				Fig. 4l
		EPSC				IPSC
		V2M	V2L			V2M	V2L
		44.5203	30.8701			233.523	75.593
		82.885	97.4653			157.102	31.35
		166.36	39.039			68.3592	90.3
		52.1797	36.146			573.43	19.601
		27.2422	139.819			406.913	18.5208
		26.9531	36.9589			64.587	15.4427
		30.1125	54.281			103.238	47.136
		73.194	75.518			197.909	18.9479
		86.808	34.3538			165.899	21.2604
		466.384	44.1769			42.8508	46.392
		209.422	18.7897			25.036	59.2705
		87.3719	24.9442			34.64	158.616
		111.548	90.2398			91.562
		102.595	10.5729		Avg	166.5	50.2
		101.616	41.175		SEM	44.67	12.13
		271.3	79.8584
		444.003	17.1001
		29.5602	72.1875
		81.5	17.1752
		20.592	23.8587
		24.2352	53.05
		14.8035	114.687
		330.797	54.4822
		35.6194	26.7452
		11.9732	28.101
		43.8574	9.546
		45.9622	13.0722
		20.3246	15.8013
		22.977	24.177
		35.5447	17.9635
			26.1058
	Avg	103.4	44.14
	SEM	22.3	5.85

## Sheet: Fig.5
		Fig. 5c
			48 HPI						60 HPI
		L5b/6	0	0	0	0	0	0	62	77	72	68	82	75
		L5a	75	71	64	69	82	77	323	356	342	375	391	368
		L3	0	0	0	0	0	0	16	13	21	12	19	24
		L2	0	0	0	0	0	0	2	2	3	1	4	6
		iCA1	0	0	0	0	0	0	3	4	3	2	5	3
		vCA1	0	0	0	0	0	0	24	17	19	13	23	20
		Fig. 5e
		48 HPI	60 HPI
		2.5	19.3
		0	18.8
		0	22.8
		1.4	20.5
		0	17.4
		2.1	18.5
	Avg	1	19.55
	SEM	0.47	0.77
		Fig. 5f
			L5a, 48HPI				L5b/6, 60 HPI
		3.1	3	5	2	6	5	8	13	7
		3.2	13	17	21	24	15	23	27	19
		3.3	21	25	30	29	39	47	43	36
		3.4	33	37	43	37	52	73	76	68
		3.5	35	38	47	42	43	62	68	59
		3.6	31	33	37	34	25	41	44	47
		3.7	15	13	16	12	24	22	27	23
		3.8	10	6	8	7	18	16	15	18
		Fig. 5h-5i
			L5b						L5a
		ACSF	21.5	20.2	32.4	34.5	37.8	43.5	15.3	6.7	8.2	38.9	35.7
		+TTX	1.2	0.7	0.6	1	0.9	0.8	0.5	0.3	0.6	0.8	1.1
		+4-AP	6.7	15.4	17.6	18.7	15.7	14.2	9.4	4.3	4.7	32.5	21.9
		+CNQX	3.3	3.8	2.8	0.6	1.5	1	1.3	0.7	0.6	0.5	0.8
		Fig. 5j
			EPSC					IPSC
		ACSF	172.3	149.6	128.2	224	161.5	587	242.6	538.6	352.6
		+TTX	1.1	0.8	0.6	0.8	1.3	1.2	0.7	0.6	0.9
		+4-AP	69.7	95.1	58.3	93.2	88.7	0.6	0.5	0.4	0.8
		+CNQX	22	24.3	17.6	22.9	14.8
		+AP5	2.5	2.7	1.6	2.6	2.1
		Fig. 5k
			EPSC
		ACSF	21.9	17.2	26.9
		+PTX	26.5	33.8	43.2
		+TTX	0.7	0.6	1.1
		+4-AP	25.6	23.4	30.5
		+CNQX	2.6	3.8	2.4
		Fig. 5l
			EPSC					IPSC
		ACSF	39.3	53.6	45.1	75.6	34.6	63.5	67.8	111.2	101.9	106.2
		+TTX	0.9	19.8	1.6	1.3	4.8	1.5	1.7	2.3	2.5	3.1
		+4-AP	27.8	57.2	22.6	54.8	14.9	1.2	1.4	1.5	1.7	4.5
		+CNQX	1.3	1.7	1.6	2.1	3.1

## Sheet: Fig.6
		Fig. 6b3
			60 HPI						72 HPI
		0.2	0	0	0	0	0	0	0	0	0	0	0	0
		0.4	0	0	0	0	0	0	0	0	0	0	0	0
		0.6	0	0	0	0	0	0	0	0	0	0	0	0
		0.8	0	0	0	0	0	0	1	1	2	2	1	0
		1	0	1	0	0	0	0	3	0	2	4	3	3
		1.2	0	1	1	1	0	0	2	5	6	8	5	5
		1.4	0	1	0	0	1	1	5	7	8	6	8	6
		1.6	3	0	0	0	0	1	5	8	9	7	7	7
		1.8	0	0	1	0	1	0	10	9	11	8	7	8
		2	1	0	2	1	0	1	11	10	12	8	14	9
		2.2	0	0	0	0	0	0	6	3	7	4	5	5
		2.4	0	0	0	0	0	0	5	3	6	3	2	4
		Fig. 6c3
			60 HPI						72 HPI
		0.2	0	0	0	0	0	0	0	0	0	0	0	0
		0.4	0	0	0	0	0	0	0	0	0	0	0	0
		0.6	0	0	0	0	0	0	0	0	0	0	0	0
		0.8	4	1	0	2	1	1	1	1	2	2	1	1
		1	4	2	2	3	0	2	5	4	3	2	3	3
		1.2	3	2	4	5	4	4	6	4	5	6	5	5
		1.4	3	2	2	4	3	3	9	7	7	6	8	7
		1.6	3	4	2	2	4	4	8	10	8	7	8	7
		1.8	2	2	2	0	2	1	16	14	11	17	15	14
		2	0	1	0	1	0	0	15	17	19	21	16	16
		2.2	1	0	1	0	1	1	19	12	15	16	14	11
		2.4	0	1	1	0	0	0	5	9	7	7	11	6
		Fig. 6d3
			60 HPI						72 HPI
		0.2	0	0	0	0	0	0	0	0	0	0	0	0
		0.4	0	0	0	0	0	0	0	0	0	0	0	0
		0.6	0	0	0	0	0	0	0	0	0	0	0	0
		0.8	0	0	0	0	0	0	1	1	2	2	1	1
		1	2	2	0	0	0	0	3	0	2	4	3	2
		1.2	2	1	1	1	0	0	2	1	2	3	2	2
		1.4	2	1	1	0	1	1	5	2	4	6	3	3
		1.6	3	6	2	0	0	2	13	8	7	9	8	9
		1.8	3	4	3	0	1	3	15	10	11	12	8	13
		2	1	2	2	1	0	1	18	22	15	16	21	14
		2.2	0	0	3	0	0	0	17	14	15	18	20	13
		2.4	0	0	2	0	0	0	8	5	9	10	6	5
		Fig. 6e
			iCA1							vCA1							L2/3							EGFP
		0.2	0	0	0	0	0	0		0	0	0	0	0	0		0	0	0	0	0	0		1	0	0	0	0	0	0
		0.4	0	0	0	0	0	0		0	0	0	0	0	0		0	0	0	0	0	0		1	0	0	0	0	0	1
		0.6	0	0	0	0	0	0		0	1	0	0	0	0		1	1	0	0	0	0		12	12	13	8	11	4	5
		0.8	5	4	2	3	1	3		0	1	0	0	1	0		3	1	3	0	3	2		10	11	10	9	6	16	10
		1	12	10	8	5	3	3		3	4	2	5	6	2		4	2	0	3	6	3		7	12	14	5	11	14	18
		1.2	12	11	13	9	2	3		2	4	0	5	4	3		8	3	3	8	12	4		13	15	16	9	5	11	13
		1.4	16	17	19	15	20	16		3	7	8	6	9	4		11	2	5	9	9	4		8	7	8	5	4	17	12
		1.6	25	26	29	22	31	23		15	21	27	18	17	17		10	9	10	13	13	11		14	9	4	3	8	6	6
		1.8	32	27	30	25	22	23		34	19	29	33	25	28		14	10	7	13	14	12		7	4	3	3	3	6	6
		2	31	29	33	26	25	30		35	30	27	27	24	30		16	9	14	15	14	10		4	3	4	1	2	2	3
		2.2	28	31	24	28	20	22		32	24	26	25	26	27		12	7	2	8	4	7		0	0	2	0	0	0	1
		2.4	21	19	15	16	9	11		16	11	18	14	13	14		7	5	4	6	2	3		1	0	0	0	0	0	0
		Fig. 6f						Fig. 6j
		dCE	vCE	ME				off	on
		4	50	2				168	65
		2	44	0				82	31
		1	35	0				67	4
		3	27	1				76	35
		0	30	0				43	13
		3	55	0				174	73
		4	32	1				144	33
		5	38	0				184	89
		4	43	1				116	60
	Avg	2.89	39.33	0.56				135	80
	SEM	0.54	3.14	0.24				117	56
								105	52
								109	62
							Avg	116.9	50.23
							SEM	12.01	7.08

## Sheet: Fig.7
			Fig. 7c
			EGFP	hM4Di
			71	22
			83	27
			67	19
			62	23
			87	32
			76	17
		Avg	74.33	23.33
		SEM	3.896	2.231
			Fig. 7f				Fig. 7g
			mCh_CNO	hM4Di_saline	hM4Di_CNO		mCh_CNO	hM4Di_saline	hM4Di_CNO
			13.4	9.8	1.9		18.8	15.2	4.3
			16.6	15.4	2.5		13.4	17.9	3.2
			21.7	19.3	5.3		15.3	14.1	2.9
			18.3	20.6	5.1		10.6	11.7	1.5
			15.9	13.1	4.2		11.8	15.6	5.8
				23.5	5.6		18.1	16.7	6.4
		Avg	17.18	16.95	4.1		14.67	15.2	4.02
		SEM	1.38	2.08	0.64		1.36	0.88	0.76
			Fig. 7j			Fig. 7k
			EGFP	hM4Di		EGFP	hM4Di
			50.83	28.44		5	2
			43.54	21.56		4	3
			41.36	32.29		3	1
			47.29	12.81		8	1
			59.48	22.6		4	0
			67.61	27.5		5	2
			43.44	21.67		7	2
			35.84	18.85		3	1
				25.04			0
		Avg	48.67	23.42		4.87	1.33
		SEM	3.67	1.91		0.64	0.33
			Fig. 7n
				Escape latency					Peak ΔF/F
			day 1	60	48.1	57.5	60	55.4	5.2	3.8	3.4	3.5	8.4
			day 2	60	29.6	48.2	60	52.9	17.7	4.6	5.4	5.2	9.1
			day 3	38.3	19.7	32.2	11	27.5	13	7.2	16.8	14.6	10.1
			day 4	14.2	7.6	8.3	5.8	16.6	32.3	13.8	29.5	20.9	21.7
			day 5_1s_cue	6.2	55.9	46.3	24.8	26.5	9.4	16.6	13.5	18.2	16
			day 5_dark	24.1	60	11.4	43.4	60	8	4.8	8.3	6.3	11.7
			Fig. 7p
				Escape latency					Peak ΔF/F
			day 1	43.4	47.8	60	60	60	4.4	4.9	6.8	9.5	7.1
			day 2	52.6	15.7	41.2	56.2	54.9	7.1	6.6	6.4	18.2	9.2
			day 3	33.8	7.1	36.2	18.3	25.6	17.8	16.2	17.9	10.3	9.6
			day 4	10.9	4.7	22	7.2	19.5	18.2	23.3	27.6	16.8	19.4
			day 5_1s_cue	29.3	60	5.2	25.7	23.5	7.5	14.3	15.8	15.1	11.2
			day 5_dark	43.9	60	60	28.1	25.3	4	10.1	10.4	7.8	7.2

## Sheet: Fig.8
		Fig. 8d
		V2M-L5a							V2L-L5a
		eNpHR			Control				eNpHR			Control
		Light off	Light on	Light off	Light off	Light on	Light off		Light off	Light on	Light off	Light off	Light on	Light off
		8.13	37.44	16.94	4	4.51	6.25		11.94	39.38	14.25	16.81	12	11.31
		4.44	51.87	8.31	4.75	5.25	13.38		12.25	45.5	12.81	15.12	7.94	13.62
		15.12	60	17.5	13.38	17.19	19.94		19.75	34.19	8.81	9.44	17.12	7.37
		15.75	60	9.25	17.87	21	10.87		17.12	60	10.87	5.56	7.57	6.31
		9.12	50.31	24.44	10.81	21.19	9.31		10.31	53.94	16.3	8.5	10.25	12.44
		16.19	60	22.38	10.6	9.37	9.56		16.31	46.56	5.5	11.69	19.67	9.06
		11.18	46.87	11.5					10.75	60	11.12	8.87	12.25	6.93
	Avg	11.42	52.36	15.76	10.24	13.09	11.55		14.06	48.51	11.38	10.86	12.4	9.58
	SEM	1.69	3.21	2.39	2.14	3.13	1.93		1.38	3.76	1.35	1.5	1.71	1.1
		Fig. 8g
		V2M-L5a							V2L-L5a
		eNpHR			Control				eNpHR			Control
		Light off	Light on	Light off	Light off	Light on	Light off		Light off	Light on	Light off	Light off	Light on	Light off
		11.5	49.6	12.2	14.4	10.3	16.1		10.4	43.1	10.7	12.3	10.2	11.5
		10.1	32.3	10.8	7.7	10.2	8.9		8.4	60	7.7	6.6	16.4	21.1
		13.2	51.7	15.5	8.3	7.4	9.8		11.9	42.3	12.4	9	6.9	17.1
		8.8	36.7	10.5	6.5	11.4	7.2		13.1	34.4	10	8.5	11.3	6.8
		20.1	60	9.9	10.4	13.1	9.7		16.8	41.5	12.2	10.7	11.2	7.7
		9.2	48.3	10	8.6	11.2	6.1		11.1	38.6	8.3	12.9	16.1	12.2
		16.4	50.1	12.7	9.5	10	6.2		8.4	60	14.9	11.8	10.4	14.3
	Avg	12.76	46.96	11.66	9.34	10.51	9.14		11.44	45.7	10.89	10.26	11.79	12.96
	SEM	1.576	3.557	0.757	0.965	0.656	1.3		1.11	3.85	0.95	0.87	1.28	1.91
		Fig. 8j			Fig. 8k
		V2M			V2L
		1.9			3.2
		1.7			1.7
		1.2			1.1
		2			3.6
		4.1			2.9
		1.1			5.3
		1.8			1.8
		3.3			1.6
					2.2
		Fig. 8n
			Escape latency								Peak ΔF/F
		day 1	60	38.7	60	60	53.2	60	60	60	2.8	1.1	1.4	0.8	2.1	1.5	0.9	1.3
		day 2	57.3	32.5	60	43.1	21.7	60	20.4	37.8	2.5	3.2	2.6	2.3	2.2	3.1	1.8	1.7
		day 3	11.2	34.9	17.4	35.8	19.6	15.6	10.5	14.2	3.4	3.1	3.6	3.2	4.1	3.8	2.1	3.3
		day 4	10.7	9.5	14.2	7.9	12.3	24.6	11	10.1	5.9	4.5	4	4.6	6.5	4.5	3.7	4.3
		day 5_dark	50.6	60	57.4	25.7	16.2	33.4	46.8	51.4	2.4	2.7	2.5	1.6	3.2	1.8	1.4	2.1
		Fig. 8p
			Escape latency									Peak ΔF/F
		day 1	60	29.2	60	54.7	47.3	60	60	60	55.6	2.1	2	3.2	2.7	1.3	0.9	1.2	1.1	0.8
		day 2	60	36.5	33.8	40.2	44.7	26.4	60	31.3	34	2.9	3.2	3.5	4.6	2.8	3.8	3.2	3.1	1.7
		day 3	10.2	17.8	13.5	17.1	24.2	22.9	35.2	15.3	12.6	4.6	5.4	5.1	6.4	3.3	4.5	4.2	2.8	2.5
		day 4	8.1	10.6	11.4	12.3	27.8	5.7	11.9	9.4	12.1	5.8	6.8	6.7	7.1	4.8	5.1	5.5	5.2	3.6
		day 5_dark	54.3	60	60	13.5	24.8	41.3	32.2	60	45.4	3.2	1.3	2	2.6	2.3	1.2	2.2	3.7	2.8

## Sheet: Supp Fig.1
		Fig. S1c
		Dark rearing & Light Stim			Normal rearing & Strong Light
		148			23
		163			20
		155			18
		173			15
		145			25
		166			28
		184			21
	Avg	162			20.2
	SEM	5.25			1.77
		Fig. S1d
		1 day	3 days	5 days	7 days	9 days
		34	118	166	148	179
		17	126	142	175	158
		21	102	157	162	176
		25	112	141	164	153
		19	115	153	155	158
		22	107	148	159	152
	Avg	23	113.3	151.2	160.5	162.7
	SEM	2.46	3.44	3.89	3.71	4.81
		Fig. S1f
		Pre-operation		Optic nerve crush
		70.2		30
		73		33.3
		66.7		26.8
		80.6		32.5
		68.8		31.4
		71.7		29.2
		79.2		36.6
	Avg	72.89		31.4
	SEM	1.97		1.19
		Fig. S1i
			Normal rearing & Light stim.						Dark rearing & Light Stim.
		LGN	8	13	10	9	7	10	357	312	385	330	364	321
		V1	94	72	87	106	114	93	1326	1478	1639	1530	1622	1587
		V2M	29	22	34	40	36	43	565	526	665	632	610	687
		Fig. S1l
		L5a	L5b
		71.8	31.3
		75.7	35.7
		66.7	38.5
		68.8	28.6
		64.7	33.3
		65	30
		77.8	31.6
		73.1	27.2
		Fig. S1n
			Dark rearing								Dark rearing & light stim.
		LA	2	2	2	3	3	4	0	1	2	1	0	1	2	3	1	3
		BLA	3	1	0	1	0	1	2	3	4	1	4	2	2	2	0	2
		CeA	2	3	0	4	2	2	3	1	1	1	3	2	5	3	0	3

## Sheet: Supp Fig.2
		Fig. S2d
			EGFP				c-Fos
		3.1	3	5	2	6	7	9	14
		3.2	13	17	21	24	25	16	21
		3.3	21	25	30	29	47	44	36
		3.4	33	37	43	37	82	89	77
		3.5	35	38	47	42	72	77	84
		3.6	39	43	41	36	62	65	71
		3.7	24	22	27	23	64	56	53
		3.8	18	16	15	18	33	41	36
		Fig. S2g						Fig. S2o
		48 HPI	60 HPI					V2L	V2M	LGN	MEC L5a
		0	47					71	98	37	0
		0	63					89	113	52	0
		0	52					103	127	43	0
		0	61
		0	55
		0	48
		0	44
		0	57

[truncated: 6 more sheets: Supp Fig.3, Supp Fig.6, Supp Fig.7, Supp Fig.8, Supp Fig.10, Supp Fig.12]
